# Supplementary material for: Transparent Polymer Blends of Poly(methyl methacrylate) and Poly(propylene glycol)
Source: Polymers (Basel). 2022 May 27;14(11):2171. doi: 10.3390/polym14112171 (PMC9183039; doi:10.3390/polym14112171)
Supplement: Supplementary file 1 [file polymers-14-02171-s001.zip]

Archive with 1 entries (1 files):
- polymers-1721166-supplementary.pdf
